# Supplementary material for: Effect of Cephalosporin Treatment on the Microbiota and Antibiotic Resistance Genes in Feces of Dairy Cows with Clinical Mastitis
Source: Antibiotics (Basel). 2022 Jan 17;11(1):117. doi: 10.3390/antibiotics11010117 (PMC8773067; doi:10.3390/antibiotics11010117)
Supplement: Supplementary file 1 [file antibiotics-11-00117-s001.zip]

Archive with 1 entries (1 files):
- antibiotics-1529069-SI.pdf
